# Supplementary material for: The diversity of substrates for plant respiration and how to optimize their use
Source: Plant Physiol. 2022 Dec 27;191(4):2133–49. doi: 10.1093/plphys/kiac599 (PMC10069909; doi:10.1093/plphys/kiac599)
Supplement: kiac599_Supplementary_Data [file kiac599_supplementary_data.xlsx]

## Sheet: Table S1
Supplemental Table S1: Energetic characteristics, stoichiometry of catabolic products, and concentrations of respiratory substrates. (A) complete oxidation of respiration substrates to CO2, (B) partial oxidation of respiratory substrates, and (C) amount of respiratory substrates in Arabidopsis. The ATP cost data was retrieved from Arnold et al. (2015). The metabolite amount from leaves in the lig…
(A) Complete respiratory substrate oxidation
Substrates	NADH	FADH2	Substrate phosphorylation	ATP made	ATP per C	ATP per O	O2	CO2	RQ
Glucose to CO2	10	2	4	32	5.33333	10.6667	6	6	1
3PGA to CO2	4	1	3	14.5	4.83333	11.6	2.5	3	1.2
Pyruvate to CO2	4	1	1	12.5	4.16667	10	2.5	3	1.2
Citrate to CO2	3	1	1	10	5	10	2	2	1
Succinate to CO2	5	2	0	15.5	3.875	8.85714	3.5	4	1.14286
Malate to CO2	5	1	1	15	3.75	10	3	4	1.33333
Acetate to CO2	3	1	1	10	5	10	2	2	1
Leucine to CO2	10	4	1	32	5.33333	9.14286	7	6	0.857143
Lysine to CO2	10	3	2	31.5	5.25	9.69231	6.5	6	0.923077
Isoleucine to CO2	9	3	2	29	4.83333	9.66667	6	6	1
Proline to CO2	8	3	1	25.5	6.375	9.27273	5.5	4	0.727273
Valine to CO2	8	2	1	24	4.8	9.6	5	5	1
Glutamate to CO2	7	2	2	22.5	5.625	10	4.5	4	0.888889
Alanine to CO2	4	1	1	12.5	4.16667	10	2.5	3	1.2
Glycine to CO2	5	1	1	15	5	10	3	3	1
GABA to CO2	6	3	0	19.5	4.875	8.66667	4.5	4	0.888889
Serine to CO2	4	1	3	14.5	4.83333	11.6	2.5	3	1.2
(B) Partial respiratory substrate oxidation
Substrates	NADH	FADH2	Substrate phosphorylation	ATP made	ATP per C	ATP per O	O2	CO2	RQ	ATP cost
Glycine to serine	1	0	0	2.5	2.5	10	0.5	1	2	25.16
GABA to succinate	1	1	0	4	n.d.	8	1	0	0	46
Leucine to acetyl CoA	1	1	0	4	2	8	1	2	2	65.51
Isoleucine to acetyl CoA	3	1	0	9	4.5	9	2	2	1	56.5
Valine to acetyl CoA	5	1	0	14	4.66667	9.33333	3	3	1	46.34
Proline to 2-OG	2	1	0	6.5	n.d.	8.66667	1.5	0	0	47.9
Lysine to 2-OG	4	2	0	13	13	8.66667	3	1	0.333333	53
Glutamate to 2-OG	1	0	0	2.5	n.d.	10	0.5	0	0	46.01
Malate to OAA	1	0	0	2.5	n.d.	10	0.5	0	0	n.d.
Malate to pyruvate	1	0	0	2.5	2.5	10	0.5	1	2	n.d.
(C) Respiratory Substrate Content in Plants
	Day*	Night*	Germination* (Hypoxic)	Senescence* (Starvation)
Pyruvate	18.7	16.5	0	23.3
Citrate	1453	1242	824	1600
Succinate	169	287	178	188
Malate	2383	1055	317	780
Leucine	27.3	29.8	6.3	1014
Lysine	25	22.5	5.9	106.5
Proline	614	250	33.8	177
Valine	99.4	119	11.1	4164
Glutamate	4523	6271	328.4	8048
Alanine	1110	1261	163	891
Glycine	494.7	94.5	21	130.5
GABA	21	25	2.8	78
Serine	2386	833	1980	845
* (nmol/mg FW)
